# Supplementary material for: CD69 Signaling in Eosinophils Induces IL-10 Production and Apoptosis via the Erk1/2 and JNK Pathways, Respectively
Source: Biomolecules. 2024 Mar 18;14(3):360. doi: 10.3390/biom14030360 (PMC10968075; doi:10.3390/biom14030360)
Supplement: Supplementary file 1 [file biomolecules-14-00360-s001.zip]

Archive with 2 entries (2 files):
- biomolecules-2817845-supplementary.pdf
- Western blot raw.pdf
